# Supplementary material for: In silico analysis of potential off-target sites to gene editing for Mucopolysaccharidosis type I using the CRISPR/Cas9 system: Implications for population-specific treatments
Source: PLoS One. 2022 Jan 24;17(1):e0262299. doi: 10.1371/journal.pone.0262299 (PMC8786118; doi:10.1371/journal.pone.0262299)
Supplement: S1 File — This program accounts only indels in a specific sequence by giving the cRNA with insertion and off-target with deletions positions for sequences greater or less than 23 nt, respectively, denoted by dash sign (-). The first parameter is the cRNA and the second is off-target sequence. Besides, it removes only the insertion from a specific sequence. (ZIP) [file pone.0262299.s008.zip]

Archive with 4 entries (3 files):
- CFD indel score program/
- CFD indel score program/deletion_percen_activity_Doench_et_al_2016
- CFD indel score program/insertion_percen_activity_Doench_et_al_2016
- CFD indel score program/cfd-score-indel.py
