# Supplementary material for: In silico analysis of potential off-target sites to gene editing for Mucopolysaccharidosis type I using the CRISPR/Cas9 system: Implications for population-specific treatments
Source: PLoS One. 2022 Jan 24;17(1):e0262299. doi: 10.1371/journal.pone.0262299 (PMC8786118; doi:10.1371/journal.pone.0262299)
Supplement: S1 File — This program accounts only indels in a specific sequence by giving the cRNA with insertion and off-target with deletions positions for sequences greater or less than 23 nt, respectively, denoted by dash sign (-). The first parameter is the cRNA and the second is off-target sequence. Besides, it removes only the insertion from a specific sequence. (ZIP) [file pone.0262299.s008.zip › CFD indel score program/deletion_percen_activity_Doench_et_al_2016]

A	2	0.692307692308
A	3	0.4375
A	4	0.15
A	5	0.133333333333
A	6	0.0666666666667
A	7	0
A	8	0
A	9	0.142857142857
A	10	0.4
A	11	0.3125
A	12	0.0714285714286
A	13	0.0769230769231
A	14	0.047619047619
A	15	0.0526315789474
A	16	0
A	17	0
A	18	0.153846153846
A	19	0.142857142857
A	20	0.6
C	2	0.714285714286
C	3	0.461538461538
C	4	0.176470588235
C	5	0.0714285714286
C	6	0
C	7	0
C	8	0
C	9	0
C	10	0.133333333333
C	11	0.133333333333
C	12	0
C	13	0
C	14	0
C	15	0
C	16	0
C	17	0.0588235294118
C	18	0.142857142857
C	19	0.0357142857143
C	20	0.0454545454545
U	2	0.727272727273
U	3	0.6
U	4	0.1
U	5	0
U	6	0.0833333333333
U	7	0
U	8	0.0625
U	9	0.1875
U	10	0.25
U	11	0.0769230769231
U	12	0.0769230769231
U	13	0
U	14	0
U	15	0
U	16	0
U	17	0
U	18	0
U	19	0.307692307692
U	20	0.6
G	2	0.96
G	3	0.666666666667
G	4	0.375
G	5	0.24
G	6	0.142857142857
G	7	0.0588235294118
G	8	0.133333333333
G	9	0.238095238095
G	10	0.333333333333
G	11	0.1
G	12	0.0555555555556
G	13	0.0434782608696
G	14	0
G	15	0
G	16	0
G	17	0
G	18	0.2
G	19	0.4375
G	20	0.529411764706
