# Supplementary material for: In silico analysis of potential off-target sites to gene editing for Mucopolysaccharidosis type I using the CRISPR/Cas9 system: Implications for population-specific treatments
Source: PLoS One. 2022 Jan 24;17(1):e0262299. doi: 10.1371/journal.pone.0262299 (PMC8786118; doi:10.1371/journal.pone.0262299)
Supplement: S1 File — This program accounts only indels in a specific sequence by giving the cRNA with insertion and off-target with deletions positions for sequences greater or less than 23 nt, respectively, denoted by dash sign (-). The first parameter is the cRNA and the second is off-target sequence. Besides, it removes only the insertion from a specific sequence. (ZIP) [file pone.0262299.s008.zip › CFD indel score program/insertion_percen_activity_Doench_et_al_2016]

A	2	0.969230769231
A	3	0.888888888889
A	4	0.58064516129
A	5	0.328125
A	6	0.276923076923
A	7	0.430769230769
A	8	0.234375
A	9	0.276923076923
A	10	0.569230769231
A	11	0.276923076923
A	12	0.0615384615385
A	13	0.03125
A	14	0.0461538461538
A	15	0.03125
A	16	0.0153846153846
A	17	0
A	18	0
A	19	0
A	20	0.0615384615385
C	2	0.96875
C	3	0.933333333333
C	4	0.68253968254
C	5	0.365079365079
C	6	0.4375
C	7	0.569230769231
C	8	0.123076923077
C	9	0.415384615385
C	10	0.615384615385
C	11	0.169230769231
C	12	0.046875
C	13	0
C	14	0.0461538461538
C	15	0
C	16	0
C	17	0
C	18	0
C	19	0
C	20	0.03125
U	2	0.953125
U	3	0.921875
U	4	0.65625
U	5	0.215384615385
U	6	0.446153846154
U	7	0.553846153846
U	8	0.296875
U	9	0.609375
U	10	0.650793650794
U	11	0.323076923077
U	12	0.0307692307692
U	13	0
U	14	0.0615384615385
U	15	0
U	16	0
U	17	0
U	18	0
U	19	0
U	20	0
G	2	0.921875
G	3	0.822580645161
G	4	0.523076923077
G	5	0.296875
G	6	0.390625
G	7	0.492063492063
G	8	0.301587301587
G	9	0.328125
G	10	0.587301587302
G	11	0.25
G	12	0.125
G	13	0.046875
G	14	0.0634920634921
G	15	0
G	16	0
G	17	0
G	18	0
G	19	0.0634920634921
G	20	0.09375
