# Supplementary material for: In silico analysis of potential off-target sites to gene editing for Mucopolysaccharidosis type I using the CRISPR/Cas9 system: Implications for population-specific treatments
Source: PLoS One. 2022 Jan 24;17(1):e0262299. doi: 10.1371/journal.pone.0262299 (PMC8786118; doi:10.1371/journal.pone.0262299)
Supplement: S1 File — This program accounts only indels in a specific sequence by giving the cRNA with insertion and off-target with deletions positions for sequences greater or less than 23 nt, respectively, denoted by dash sign (-). The first parameter is the cRNA and the second is off-target sequence. Besides, it removes only the insertion from a specific sequence. (ZIP) [file pone.0262299.s008.zip › CFD indel score program/cfd-score-indel.py]

import sys
import re
##Evaluation insert and deletions and calculate the score
##send_to_score(wt,sg)
def send_to_score(wt,sg):
    matches=[]
    insert=[]
    if '-' in wt:
        for x in range(0,len(wt)):
            if wt[x] in ['-']:
              matches.append((sg[x],x+1,'Insert'))
        if len(matches)==2:
            if matches[0][1]!= matches[1][1]-1 and len(matches)>1:
                  for i in matches:
                    insert.append((i[0],i[1],i[2]))
            else:
                  for i in matches: 
                    insert.append((i[0],matches[0][1],i[2]))
        if len(matches)==1:
               insert.append((matches[0][0],matches[0][1],matches[0][2]))
        return insert
    else:
       for x in range(0,len(sg)):
            if sg[x] in ['-']:
              matches.append((wt[x],x+1,'Deletion'))
       return matches

#Percent activity from Doench et al. 2016
def percent_activity(list_indel):
    file_ins= open('insertion_percen_activity_Doench_et_al_2016', mode ='r')
    file_del = open('deletion_percen_activity_Doench_et_al_2016', mode ='r')
    i=0
    while i< len(list_indel): 
        base= list_indel[0]
        if base == 'T':
           base= 'U'
        pattern=  base+';'+str(list_indel[1])
        if list_indel[2]=='Insert':
           for line in file_ins.readlines():
               if re.search(pattern, line):
                  return line.replace('\n','')
        elif list_indel[2]=='Deletion':
           for line in file_del.readlines():
               if re.search(pattern, line):
                  return line.replace('\n','')
        i= i+1
#Calculation the indel score
def cal_indel_score(wt,sg):
   data=send_to_score(wt,sg)
   score_indel=1
   for i in data:
          var_=str(percent_activity(i))
          var_=var_.split(';')
          score_indel= score_indel*float(var_[2])
   return score_indel
     
#Remove insert from the sequence to compare. 
def remove_insert(wt,sg):
    matches=[]
    insert=[]
    sg_list=list(sg)
    if '-' in wt:
        for x in range(0,len(wt)):
            if wt[x] in ['-']:
              matches.append((sg[x],x+1,'Insert'))
    for i in range(len(matches)):
        sg_list[matches[i][1]-1]=''
    sg=(str(sg_list).replace("'",'').replace(']','').replace('[','').replace(',','').replace(' ',''))
    return sg.upper()
def main():
    '''Get argument values, call fuction to calculate indel score .'''
    if len(sys.argv) != 4:
       print("Argument not passed or too much argument passed.")
       print("Usage:")
       print("For insertion: python3 cfd-score-indel.py ACGACGGGGCGGATCGAGACTGG AGtGACaGGGaGGATCGtGgaTGG cal_indel")
       print("For deletion: python3 cfd-score-indel.py ACGACGGGGCGGATCGAGACTGG ACagCaGGGCGcAgaGAG-CCGG cal_indel")
       print("For remove insertion: python3 cfd-score-indel.py ACGACGGGGCGGATCGAGACTGG ACagCaGGGCGcAgaGAG-CCGG remove_insert") 
    else:
       s1, s2,s3 = sys.argv[1], sys.argv[2],sys.argv[3]
       sgrna= re.search('[^ATCGatcg-]',s1)
       off_target_indel= re.search('[^ATCGatcg-]',s2)
       if sgrna is None and off_target_indel is None:
          a, b,c = str(s1), str(s2), str(s3)
          if c=='cal_indel':
           resu = cal_indel_score(a[:-3], b[:-3])
           print('CFD_indel_score:',resu) 

          if c=='remove_insert':
           resu = remove_insert(a[:-3], b[:-3])
           print(resu) 
       else:
          print("Invalid argument passed. SgRNA and off-target need to contain[ACTG and - to deletion positions]")
 

main()
